# Supplementary material for: Pan-Plastome Evolution and Metabolite Variation Provide Insights to Conservation of the Tibetan Medicinal Plant Mirabilis himalaica
Source: Plants (Basel). 2026 May 30;15(11):1691. doi: 10.3390/plants15111691 (PMC13259483; doi:10.3390/plants15111691)
Supplement: Supplementary file 1 [file plants-15-01691-s001.zip]

Archive with 1 entries (1 files):
- plants-4340661-supplementary.pdf
